# Supplementary material for: Multi-Omics Insights into Gingivitis from a Clinical Trial: Understanding the Role of Bacterial and Host Factors
Source: Microorganisms. 2025 Oct 15;13(10):2371. doi: 10.3390/microorganisms13102371 (PMC12566121; doi:10.3390/microorganisms13102371)
Supplement: Supplementary file 1 [file microorganisms-13-02371-s001.zip]

Archive with 3 entries (3 files):
- Figure S1 Oct 13 2025.png
- Figure S2 Oct 13 2025.png
- Supplementary Tables.pdf
